# Supplementary material for: NSCLC Digital PCR Panel Returns Low-Input Sample Results Where Sequencing Fails
Source: Diagnostics (Basel). 2024 Jan 24;14(3):243. doi: 10.3390/diagnostics14030243 (PMC10854965; doi:10.3390/diagnostics14030243)
Supplement: Supplementary file 1 [file diagnostics-14-00243-s001.zip]

Archive with 1 entries (1 files):
- diagnostics-2814621-supplementary.pdf
